# Supplementary material for: Impact of a Prescription Support Tool to Improve Adherence to the Guidelines for the Prescription of Oral Antithrombotics: The Combi-AT Randomized Controlled Trial Using Clinical Vignettes
Source: J Clin Med. 2019 Nov 8;8(11):1919. doi: 10.3390/jcm8111919 (PMC6912577; doi:10.3390/jcm8111919)
Supplement: Supplementary file 1 [file jcm-08-01919-s001.zip]

Archive with 3 entries (3 files):
- Additional files Zerah J Clin Med-proof.docx
- CONSORT 2010 Checklist J Clin Med-proof.doc
- supplementary file 1.pdf
